# Supplementary material for: Lure-and-kill macrophage nanoparticles alleviate the severity of experimental acute pancreatitis
Source: Nat Commun. 2021 Jul 6;12:4136. doi: 10.1038/s41467-021-24447-4 (PMC8260623; doi:10.1038/s41467-021-24447-4)
Supplement: Supplementary file 3 — Source Data [file 41467_2021_24447_MOESM3_ESM.xlsx]

## Sheet: Source data_Main&Supp_Figures
Relevant data in main figures are deposited below
Figure 1b	PLA2 inhibition vs. MJ-33 input
	MJ-33 input (%wt membrane protein)	PLA2 inhbition (U/l)
	0	1.66667	47.2871	16.0463
	1	32.1134	1.4173	93.6526
	2	6.24204	86.242	62.2704
	4	140.269	113.389	119.949
	8	187.816	165.69	153.564
	12	249.387	233.419	227.45
	16	309.185	299.196	284.212
	24	321.198	312.411	284.835
	32	306.286	296.007	326.007
Figure 1c	MJ-33 abundance in nanoparticle samples
	m/z	Abundance		m/z	Abundance		m/z	Abundance
	MΦ-NP			MΦ-NP(MJ)			MΦ-NP(L&K)
	484.391	0.00151		484.27	0.002854		484.27	0.003325
	484.419	0.000137		484.324	0.002724		484.324	0.003197
	484.464	0.000828		484.378	0.001661		484.378	0.002144
	484.505	0.000575		484.881	0.000479		484.881	0.000974
	484.547	0.000866		485.036	0.000386		485.036	0.000882
	484.607	0.000363		485.17	0.031138		485.17	0.041227
	484.667	0.000208		485.238	0.000993		485.238	0.001483
	484.724	0.000197		485.264	0.005202		485.264	0.00565
	484.775	0.000214		485.315	0.004791		485.315	0.005243
	485.033	8.35e-05		485.365	0.00359		485.365	0.004054
	485.065	0.000194		485.4	0.002871		485.4	0.003342
	485.172	0.025919		485.452	0.00072		485.452	0.001213
	485.223	0.000285		485.539	0.000485		485.539	0.00098
	485.261	0.001094		485.584	0.000754		485.584	0.001246
	485.3	0.001658		485.67	0.000736		485.67	0.001229
	485.341	0.001806		485.827	0.000577		485.827	0.001071
	485.37	0.001203		485.911	0.000494		485.911	0.000989
	485.401	0.001194		486.106	0.00046		486.106	0.000955
	485.421	0.000602		486.174	0.009835		486.174	0.010237
	485.449	0.001007		486.213	0.000757		486.213	0.001249
	485.482	0.001035		486.242	0.000416		486.242	0.000912
	485.507	0.001033		486.287	0.001779		486.287	0.002261
	485.537	0.000128		486.318	0.000942		486.318	0.001433
	485.577	0.001386		486.366	0.000737		486.366	0.00123
	485.623	0.000652		486.994	0.001019		486.994	0.001509
	485.655	0.000364		487.035	0.000443		487.035	0.000939
	485.677	0.000268		487.177	0.045517		487.177	0.035662
	485.71	0.000636		487.265	0.006759		487.265	0.007191
	485.777	0.000295		487.311	0.001496		487.311	0.001981
	485.815	0.000747		487.345	0.005202		487.345	0.00565
	485.863	0.000579		487.378	0.002855		487.378	0.003326
	485.904	0.000243		487.423	0.002519		487.423	0.002994
	486.043	0.000113		487.473	0.001361		487.473	0.001847
	486.105	0.00015		487.491	0.000659		487.491	0.001152
	486.144	0.000115		487.55	0.00181		487.55	0.002292
	486.174	0.007115		487.582	0.000467		487.582	0.000962
	486.236	0.000441		487.627	0.00069		487.627	0.001183
	486.273	0.00142		487.665	0.00051		487.665	0.001005
	486.306	0.001594		487.864	0.000474		487.864	0.000969
	486.346	0.001252		488.08	0.000439		488.08	0.000935
	486.384	0.000444		488.18	0.012683		488.18	0.011076
	486.423	0.000503		488.264	0.001425		488.264	0.001911
	486.453	0.000157		488.301	0.001661		488.301	0.002144
	486.48	0.000432		488.332	0.001861		488.332	0.002342
	486.536	0.000178		488.374	0.001334		488.374	0.001821
	486.579	0.000221		488.419	0.000545		488.419	0.00104
	486.627	0.000334		488.465	0.000632		488.465	0.001126
	486.678	0.000208		488.524	0.000593		488.524	0.001087
	486.742	0.000187		488.596	0.000501		488.596	0.000996
	486.803	0.000379		488.873	0.000686		488.873	0.001179
	486.868	0.000187		489.178	0.04235		489.178	0.038467
	486.898	0.000228		489.239	0.000686		489.239	0.001179
	486.993	9e-05		489.285	0.007		489.285	0.00743
	487.178	0.034345		489.316	0.001106		489.316	0.001595
	487.221	0.000683		489.355	0.005089		489.355	0.005538
	487.257	0.001467		489.394	0.001997		489.394	0.002477
	487.299	0.000474		489.441	0.002455		489.441	0.00293
	487.34	0.002417		489.494	0.001927		489.494	0.002408
	487.381	0.001602		489.543	0.001308		489.543	0.001795
	487.433	0.002386		489.583	0.000943		489.583	0.001434
	487.489	0.001383		489.654	0.000713		489.654	0.001206
	487.538	0.001513		489.721	0.000548		489.721	0.001043
	487.596	0.000496		489.807	0.001127		489.807	0.001616
	487.643	0.00072		490.166	0.001464		490.166	0.001949
	487.676	0.000431		490.193	0.010874		490.193	0.011265
	487.705	0.000539		490.283	0.001695		490.283	0.002178
	487.739	0.000306		490.33	0.002126		490.33	0.002605
	487.772	0.000966		490.37	0.000772		490.37	0.001264
	487.847	0.001025		490.402	0.000641		490.402	0.001135
	487.911	0.000252		490.445	0.000584		490.445	0.001078
	487.946	0.000271		490.488	0.00063		490.488	0.001124
	488.183	0.00886		490.537	0.000595		490.537	0.001089
	488.252	0.000442		490.64	0.000576		490.64	0.00107
	488.288	0.00082		490.741	0.00058		490.741	0.001074
	488.327	0.001437		490.832	0.000813		490.832	0.001305
	488.367	0.001644		490.929	0.000529		490.929	0.001024
	488.417	0.001226		490.987	0.000572		490.987	0.001066
	488.445	0.000106		491.275	0.57667		491.275	0.564473
	488.474	0.000862		491.443	0.001203		491.443	0.001691
	488.499	0.000387		491.473	0.017909		491.473	0.01823
	488.537	0.000566		491.54	0.012662		491.54	0.013035
	488.585	0.00039		491.597	0.008226		491.597	0.008644
	488.634	0.000427		491.634	0.005551		491.634	0.005995
	488.688	0.000405		491.674	0.006318		491.674	0.006755
	488.72	0.000331		491.723	0.00538		491.723	0.005826
	488.747	0.000182		491.776	0.006985		491.776	0.007415
	488.804	0.000286		491.819	0.001727		491.819	0.00221
	488.866	0.000151		491.859	0.005172		491.859	0.00562
	488.997	0.000181		491.89	0.004254		491.89	0.004711
	489.023	8.05e-05		491.925	0.00249		491.925	0.002965
	489.106	0.000389		491.951	0.002309		491.951	0.002786
	489.167	0.003822		491.983	0.002746		491.983	0.003219
	489.19	0.027248		492.037	0.001777		492.037	0.002259
	489.252	0.001375		492.149	0.000638		492.149	0.001132
	489.298	0.000362		492.279	0.128486		492.279	0.124731
	489.319	0.000543		492.385	0.002986		492.385	0.003456
	489.349	0.00126		492.43	0.007477		492.43	0.007902
	489.399	0.001984		492.475	0.006548		492.475	0.006983
	489.443	0.001252		492.518	0.003574		492.518	0.004038
	489.486	0.001003		492.551	0.004177		492.551	0.004635
	489.535	0.001054		492.59	0.003727		492.59	0.00419
	489.566	0.000589		492.64	0.004278		492.64	0.004735
	489.622	0.001263		492.675	0.000487		492.675	0.000982
	489.676	0.000985		492.703	0.002885		492.703	0.003356
	489.711	0.000227		492.732	0.003392		492.732	0.003858
	489.739	0.000778		492.777	0.003634		492.777	0.004098
	489.782	0.000973		492.812	0.001179		492.812	0.001667
	489.834	0.000764		492.858	0.001339		492.858	0.001826
	489.865	0.000481		492.894	0.001853		492.894	0.002334
	489.897	0.000209		493.129	0.00153		493.129	0.002015
	489.926	0.000121		493.156	0.003004		493.156	0.003474
	490.156	0.000979		493.187	0.023154		493.187	0.023422
	490.193	0.007949		493.216	0.004416		493.216	0.004872
	490.229	0.000729		493.281	0.006324		493.281	0.006761
	490.288	0.00073		493.32	0.001042		493.32	0.001532
	490.322	0.001319		493.346	0.001854		493.346	0.002335
	490.357	0.000967		493.376	0.006207		493.376	0.006645
	490.387	0.001401		493.424	0.00413		493.424	0.004589
	490.416	0.000278		493.468	0.002273		493.468	0.00275
	490.443	0.000853		493.509	0.003715		493.509	0.004178
	490.486	0.0008		493.555	0.002706		493.555	0.003179
	490.537	0.000497		493.584	0.000622		493.584	0.001116
	490.582	0.000686		493.623	0.000915		493.623	0.001406
	490.638	0.000218		493.672	0.00256		493.672	0.003034
	490.678	0.000162		493.721	0.000613		493.721	0.001107
	490.712	0.000177		493.75	0.000724		493.75	0.001217
	490.774	0.0002		493.787	0.000613		493.787	0.001107
	490.825	0.000176		493.874	0.000532		493.874	0.001027
	490.853	0.000248		493.906	0.000524		493.906	0.001019
	490.946	9.15e-05		493.951	0.000355		493.951	0.000851
	490.997	0.00019		493.988	0.001225		493.988	0.001713
	491.089	0.000111		494.023	0.00038		494.023	0.000876
	491.126	0.000244		494.142	0.001657		494.142	0.00214
	491.182	0.024364		494.177	0.007934		494.177	0.008355
	491.243	8.75e-05		494.204	0.00044		494.204	0.000936
	491.271	0.000487		494.287	0.003286		494.287	0.003753
	491.303	0.001489		494.319	0.001255		494.319	0.001742
	491.366	0.002361		494.358	0.001464		494.358	0.001949
	491.396	0.000354		494.384	0.000763		494.384	0.001255
	491.422	0.002081		494.449	0.001206		494.449	0.001694
	491.471	0.001536		494.483	0.001088		494.483	0.001577
	491.517	0.001014		494.528	0.000527		494.528	0.001022
	491.545	9.4e-05		494.613	0.000601		494.613	0.001095
	491.571	0.000893		494.672	0.000557		494.672	0.001051
	491.61	0.001194		494.824	0.000602		494.824	0.001096
	491.666	0.000873		494.862	0.000609		494.862	0.001103
	491.703	0.000801		494.964	0.002459		494.964	0.002934
	491.778	0.000956		495.037	0.000931		495.037	0.001422
	491.844	0.000201		495.132	0.00269		495.132	0.003163
	491.883	0.000402		495.16	0.024739		495.16	0.024002
	491.995	0.000142		495.23	0.002314		495.23	0.002791
	492.056	0.000282		495.266	0.001439		495.266	0.001925
	492.126	0.000438		495.308	0.006118		495.308	0.006557
	492.15	0.000234		495.334	0.002719		495.334	0.003192
	492.19	0.007186		495.371	0.00329		495.371	0.003757
	492.267	0.000465		495.402	0.001962		495.402	0.002442
	492.306	0.001308		495.434	0.002031		495.434	0.002511
	492.364	0.001198		495.467	0.001261		495.467	0.001748
	492.41	0.00086		495.504	0.00203		495.504	0.00251
	492.458	0.001026		495.567	0.001685		495.567	0.002168
	492.564	0.000462		495.608	0.000592		495.608	0.001086
	492.64	0.00021		495.679	0.000549		495.679	0.001044
	492.694	0.000329		495.74	0.000661		495.74	0.001154
	492.803	0.000274		495.805	0.000648		495.805	0.001142
	492.968	9.95e-05		495.872	0.000737		495.872	0.00123
	493.024	8.35e-05		496.111	0.000937		496.111	0.001428
	493.061	0.000141		496.139	0.000848		496.139	0.00134
	493.132	0.001763		496.168	0.007541		496.168	0.007966
	493.173	0.021483		496.197	0.000535		496.197	0.00103
	493.221	0.00073		496.224	0.000979		496.224	0.001469
	493.272	0.000461		496.268	0.000933		496.268	0.001424
	493.305	0.001583		496.296	0.001361		496.296	0.001847
	493.357	0.000942		496.328	0.001769		496.328	0.002251
	493.39	0.001183		496.402	0.000624		496.402	0.001118
	493.415	0.001485		496.459	0.000556		496.459	0.00105
	493.452	0.001769		496.541	0.000598		496.541	0.001092
	493.481	0.000686		496.968	0.000373		496.968	0.000869
	493.514	0.001087		497.167	0.026328		497.167	0.026565
	493.576	0.001132		497.273	0.000681		497.273	0.001174
	493.625	0.000368		497.298	0.004122		497.298	0.004581
	493.665	0.000854		497.345	0.005664		497.345	0.006107
	493.707	0.000741		497.392	0.00307		497.392	0.003539
	493.749	0.000672		497.432	0.002708		497.432	0.003181
	493.792	0.000443		497.469	0.002643		497.469	0.003117
	493.866	0.000256		497.5	0.000673		497.5	0.001166
	493.952	0.000225		497.554	0.00067		497.554	0.001163
	494.092	0.000289		497.607	0.00063		497.607	0.001124
	494.146	0.000255		497.693	0.000572		497.693	0.001066
	494.184	0.007116		497.825	0.000576		497.825	0.00107
	494.213	8.45e-05		497.905	0.000661		497.905	0.001154
	494.276	0.000334		498.143	0.000938		498.143	0.001429
	494.321	0.001253		498.176	0.008761		498.176	0.009173
	494.36	0.000967		498.24	0.001215		498.24	0.001703
	494.397	0.00122		498.276	0.000975		498.276	0.001465
	494.458	0.000925		498.304	0.000836		498.304	0.001328
	494.509	0.000588		498.352	0.000699		498.352	0.001192
	494.55	0.000295		498.422	0.001075		498.422	0.001564
	494.581	0.000217
	494.623	0.000167
	494.653	0.000213
	494.969	0.001198
	495.004	9.55e-05
	495.144	0.002566
	495.179	0.023692
	495.217	0.000164
	495.244	0.000416
	495.279	0.000836
	495.331	0.001929
	495.362	0.002273
	495.409	0.002525
	495.445	0.000726
	495.469	0.001732
	495.496	0.000156
	495.528	0.001082
	495.577	0.000644
	495.63	0.000827
	495.673	0.000848
	495.715	0.000448
	495.743	0.000493
	495.802	0.000517
	495.92	0.000101
	495.995	9.1e-05
	496.041	9.25e-05
	496.131	0.000332
	496.183	0.007219
	496.214	0.000178
	496.273	0.000465
	496.316	0.001272
	496.343	0.001227
	496.386	0.001143
	496.416	0.000638
	496.448	0.000659
	496.476	0.000224
	496.498	0.000205
	496.54	0.000599
	496.633	0.000215
	496.665	0.000563
	496.748	0.000372
	496.805	0.000363
	496.894	0.000309
	496.966	0.000646
	496.999	0.000207
	497.064	0.000137
	497.152	0.001625
	497.178	0.022249
	497.263	0.000857
	497.305	0.000753
	497.334	0.001954
	497.37	0.004073
	497.415	0.002075
	497.443	0.001353
	497.484	0.000937
	497.524	0.00085
	497.579	0.00123
	497.62	0.000487
	497.662	0.000716
	497.741	0.000667
	497.774	0.000451
	497.831	0.000496
	498.056	0.000227
	498.151	0.000385
	498.18	0.006821
	498.222	0.000176
	498.271	0.000991
	498.311	0.00141
	498.344	0.001277
	498.383	0.000912
	498.425	0.000939
	498.48	0.000766
	498.52	0.000716
	498.596	0.00035
	498.65	0.000291
	498.72	0.000203
	498.808	0.0001
Figure 1d	PLA2 inhibition vs. Melittin input
	Melittin input (%wt membrane protein)	PLA2 inhbition (U/l)
	0.125	358.683	314.605	307.066
	0.25	353.471	308.35	300.29
	0.5	382.389	411.557	358.552
	1	402.863	428.984	380.62
	2	462.466	435.144	480.626
	4	539.964	502.356	524.293
	8	539.864	508.211	528.459
Figure 1e	Melittin loading yield
	melittin input (μg/ml)	Remaining melittin (μg/ml)
	10	0.63334	0.65891	1.77952
	20	1.37881	0.619254	0.406243
	40	0.69829	1.03083	1.10341
	80	2.62011	2.93954	1.78456
	120	22.5105	25.2842	23.3264
	160	69.0954	72.3188	69.9221
Figure 1f	Size and zeta potential measurement of nanoparticles
	Size (nm)	NP core	MΦ-NP	MΦ-NP(L&K)
		81.48	95.3	101.3
		75.29	98.4	102.1
		78.76	101.5	105.5
	Zeta potential (mV)	NP core	MΦ-NP	MΦ-NP(L&K)
		-43.9	-33.1	-32.9
		-43.5	-34.3	-33.4
		-42.5	-32.1	-33.8
Figure 1h	MΦ-NP(L&K) stability
	Size (nm)	Time (d)	In PBS			In serum
		0	112.7	112.2	113.6	119	119	116.8
		1	123.1	120.4	122.6	129.6	127.5	125.1
		2	115.2	116.7	118.2	118.8	120.6	120.2
		3	116.2	117.1	116.2	121.2	125.6	124.1
		4	118	117.7	113.7	125.7	122.3	123
		5	115.9	113.9	113.7	117.5	118	116.6
		6	117.6	118.9	115.3	120.8	119	119.9
		7	119.1	119.8	119.8	120.7	125.7	122.5
	Cytotoxicity of MJ-33 (free) vs. MJ-33 in MΦ-NP(L&K)
Figure 1i	Cell viability (% of healthy controls)	MJ-33 (μg/ml)	Free MJ-33			MΦ-NP(L&K)
		0.15625	92.9255	106.261	99.8132	92.9255	106.261	102.413
		0.3125	90.3525	108.534	101.113	90.3525	108.534	101.113
		0.625	91.0946	80.334	89.6104	94.8052	92.5789	87.7551
		1.25	108.534	81.0761	73.6549	96.2894	77.7365	92.5789
		2.5	89.9814	83.6735	68.4601	83.3024	93.692	101.113
		5	83.3024	75.8813	76.2523	91.0946	94.8052	94.0631
		10	72.9128	75.5102	72.1707	88.4972	89.9814	83.6735
		20	58.8126	64.3785	65.8627	85.1577	94.8052	98.5158
		40	41.3729	41.3729	51.0204	95.5473	100	88.8683
		80	21.7069	27.2727	6.49351	85.1577	92.5789	98.5158
		160	4.26716	11.6883	13.9147	95.5473	94.0631	92.5789
Figure 2a	Nanoparticle neutralization potency against PLA2 in acute pancreatitis mouse serum
	NP conc. (μg/ml)	MΦ-NP			MΦ-NP(mel)			MΦ-NP(MJ)			MΦ-NP(L&K)
	0.625	553.243	550.369	551.806	564.57	538.378	551.474	560.794	542.375	551.585	557.019	546.372	551.695
	1.25	570.458	585.385	584.393	576.2	612.459	577.465	500.025	627.611	629.493	525.066	607.023	595.28
	2.5	596.131	625.218	573.163	517.841	566.372	570.444	499.898	656.992	568.886	482.49	628.171	549.093
	5	600.577	573.987	575.181	536.439	600.824	526.126	545.501	592.934	492.447	476.741	583.57	459.227
	10	597.187	586.854	573.388	550.708	587.406	535.33	521.819	588.882	510.252	362.625	503.328	394.708
	20	594.369	553.007	566.762	584.085	565.345	541.582	477.688	502.167	487.439	299.498	447.403	351.109
	40	554.211	581.827	558.418	549.198	534.827	591.581	362.454	401.154	428.725	275.001	309.908	251.528
	80	550.105	529.531	584.549	612.475	544.467	538.317	271.313	314.511	288.629	149.832	167.459	182.955
	160	581.684	538.842	555.497	577.666	570.212	555.342	224.353	273.551	255.669	49.4444	55.2615	60.375
		PLA2 inhbition (U/l)
Figure 2b	Nanoparticle neutralization potency against PLA2 in human acute pancreatitis patient serum
	Patient 1	NP (mg/ml)	MΦ-NP			MΦ-NP(mel)			MΦ-NP(MJ)			MΦ-NP(L&K)
		4	477.336	543.571	536.384	540.448	475.287	524.217	176.792	147.019	211.298	91.2786	78.6082	99.5545
		2	503.355	488.397	503.923	492.09	478.362	487.086	203.707	168.551	243.597	113.139	96.0965	123.601
		1	528.326	484.222	479.725	547.118	514.574	539.146	254.78	209.409	304.884	125.832	106.251	137.563
		0.5	540.751	480.197	521.39	495.265	532.709	533.827	375.268	343.326	411.943	190.66	177.179	208.874
		0.25	487.53	545.721	500.272	547.604	518.53	479.97	467.196	426.061	513.063	294.382	270.529	322.968
		0.125	483.275	546.737	492.731	482.417	511.679	514.411	473.703	431.918	520.221	387.499	354.334	425.397
		0.0625	539.882	519.34	549.755	539.616	523.104	544.456	496.165	452.134	544.929	470.688	429.205	516.905
		0.03125	524.778	543.801	492.664	533.065	522.884	490.694	492.664	448.983	541.079	491.219	447.682	539.489
		0.015625	494.523	491.907	477.825	540.946	514.96	483.004	492.591	448.473	541.49	491.131	447.159	539.883
			PLA2 inhbition (U/l)
	Patient 2	NP (mg/ml)	MΦ-NP			MΦ-NP(mel)			MΦ-NP(MJ)			MΦ-NP(L&K)
		4	506.704	474.456	487.857	520.719	470.336	509.881	177.673	147.724	212.356	79.7928	53.461	118.837
		2	511.63	485.284	484.988	486.099	498.263	500.211	229.756	189.39	274.855	89.4481	50.3093	133.32
		1	541.561	531.613	492.572	502.323	493.882	512.512	282.876	231.886	338.599	111.922	72.7385	155.839
		0.5	473.69	492.74	523.176	521.338	533.361	548.815	376.861	344.76	413.695	173.331	161.584	189.812
		0.25	480.534	522.225	534.085	493.446	530.277	518.672	449.36	410.009	493.444	307.133	282.005	336.994
		0.125	521.57	507.284	502.123	477.518	549.608	499.812	495.11	451.184	543.769	394.381	360.529	432.968
		0.0625	481.354	525.921	521.849	511.873	487.709	493.301	507.106	461.981	556.965	494.805	450.909	543.433
		0.03125	533.814	540.467	541.719	518.194	501.254	475.247	519.546	473.177	570.649	496.086	452.063	544.843
		0.015625	520.007	516.556	547.362	473.019	492.863	472.188	519.742	472.909	571.355	496.047	451.584	545.292
	Patient 3	NP (mg/ml)	MΦ-NP			MΦ-NP(mel)			MΦ-NP(MJ)			MΦ-NP(L&K)
		4	232.289	213.958	254.501	237.974	250.453	255.516	130.677	110.127	155.961	60.2748	47.7776	77.5052
		2	224.659	240.69	223.317	221.921	245.471	248.129	140.585	118.054	167.85	69.8222	61.4431	82.9347
		1	254.751	224.839	233.585	247.489	221.645	228.762	177.332	147.451	211.946	86.0494	83.0298	93.8024
		0.5	211.124	259.411	258.958	243.693	229.774	225.105	184.23	171.392	201.801	107.636	102.458	117.548
		0.25	230.224	249.591	219.809	234.036	218.563	240.033	228.43	211.173	250.421	127.671	120.489	139.586
		0.125	221.089	223.83	278.384	252.38	217.634	243.907	237.652	219.472	260.565	187.462	174.301	205.356
		0.0625	264.048	221.035	252.128	249.004	237.099	258.721	232.387	214.734	254.774	225.031	208.113	246.682
		0.03125	235.201	265.602	223.992	231.702	240.418	250.879	246.794	227.7	270.621	243.538	224.77	267.04
		0.015625	243.572	226.521	267.829	211.612	234.431	258.942	244.262	224.977	268.327	240.974	222.017	264.71
Figure 2c	Circulation profile of MΦ-NP(L&K)
	Time (h)	Relative Fluorescence signal (a.u., % of time = 0)
	0	100	100	100	100	100	100
	0.05	79.0977	70.3091	68.3756	68.4635	67.9361	68.5953
	0.5	80.1523	70.8803	64.948	71.3198	63.9373	63.7615
	1	63.2782	61.6962	60.5976	63.41	57.6974	55.2805
	2	49.2163	39.7246	41.4384	42.1854	41.5702	42.9764
	4	41.9218	33.8362	34.2757	36.2092	37.1759	34.6272
	7	33.7923	30.2329	32.2543	30.0132	33.3529	27.7281
	24	13.7103	21.2246	18.2804	16.5226	14.7649	19.6865
	48	7.20668	7.47034	7.86583	7.99766	8.12949	9.18412
	72	5.44895	2.50476	4.96558	3.42757	2.98814	5.18529
Figure 2d	Biodistribution profile of MΦ-NP(L&K)
	Set I. Relative signal per organ (%)
		24h						48h						72h
	Liver	49.2334	56.1805	52.0907	62.1105	64.5736	70.3765	77.9357	66.2241	83.4785	84.2331	69.4836	73.2243	81.4126	81.095	81.4317	77.0867	79.1773	82.7278
	Kidney	0.443647	0	0.778079	0.468174	0.915247	0.375883	0.229095	0.749022	0.494359	0.391411	0.178002	0.150952	0.781415	3.05255	1.21097	1.50621	0.176488	0.933969
	Spleen	6.84753	3.86103	5.63408	3.33406	2.87846	4.14435	8.05217	14.4381	5.22957	0.270828	9.06759	2.02623	4.92385	2.49182	6.61265	7.67915	8.19815	11.6445
	Heart	0.030433	0.080438	0.363489	0.100424	0.537735	0.578281	0	0.414206	0	0	0.746743	0.543621	0.097987	0.055374	0	0.577046	0	0.275935
	Lung	0.95987	1.24757	1.60423	2.57435	0.22268	0.853978	3.42449	1.01467	1.40744	0.299428	2.38891	1.71705	0.094849	0.680017	6.55667	4.45077	6.20184	0.444341
	Pancreas	0	0.100548	0.030291	0.241017	0.189789	0.308416	0	0.591723	0.260034	0	0	0.790722	0.538929	0	0.36737	0.177553	0	0
	Blood	42.4851	38.5299	39.4991	31.1715	30.6825	23.3625	10.3586	16.5683	9.13008	14.8052	18.1352	21.5472	12.1504	12.6252	3.82064	8.52253	6.24621	3.97346
	Set II. Mean fluorescence intensity per gram tissue
		24h						48h						72h
	Liver	12839.2	27149.9	12416.5	30557.6	35076.2	41207.6	20800.1	20889.8	39044.1	28577.7	24379.6	14205.8	35544.4	12779.2	20298.7	11463	26888.6	11897.2
	Kidney	105.254	0	217.871	207.016	614.325	144.874	31.7544	66.1354	131.82	62.0719	18.3867	23.1049	296.456	470.361	168.18	316.833	24.8008	141.858
	Spleen	1666.67	1225.27	2211.65	2014.56	1457.17	1639.97	1411.35	1577.25	1436.51	43.6046	1246.33	279.101	2184.78	453.172	726.392	1394.04	1484.85	1900.9
	Heart	10.7759	36.0685	107.431	60.5327	316.574	299.401	0	64.1613	0	0	129.991	112.13	47.6758	9.77517	0	140.389	0	62.0347
	Lung	442.356	708.206	1151.32	3022.98	105.782	523.671	1092.03	224.153	744.84	117.409	281.682	402.595	79.998	160.95	3541.19	1849.99	2444.05	86.4829
	Pancreas	0	56.9476	11.5741	247.934	173.661	164.779	0	75.5858	117.188	0	0	147.738	317.46	0	68.3995	45.61	0	0
	Blood	3490	4790	3260	3880	4850	3030	1280	1400	1580	820	850	1090	1240	570	130	480	280	180
Figure 2e	Body weight (g) of mice injected intravenously with PBS or MΦ-NP(L&K) (80mg/kg)
	Time (d)	PBS			L&K-NP
	0	17.4	16.6	16.9	17	16.7	16.2
	1	18.3	17.8	18.5	17.1	17.9	18.5
	2	19	18.7	19.3	18.5	19.7	19.2
	3	19.1	20.3	21.6	20.7	21.2	20.1
	4	21.8	21.9	22.6	21.6	22	21.1
	5	22.4	22	23.1	22.5	22.8	21.5
Figure 2f	Blood cell count (# of cells / µL of blood) of mice injected intravenously with PBS or MΦ-NP(L&K) (80mg/kg)
		PBS			L&K-NP
	WBC	7160	6600	5480	8000	6340	5980
	RBC	4480000	5560000	5570000	6160000	6300000	5190000
	PLT	1108000	1134000	1111000	1195000	1191000	1437000
Figure 2g	Blood biochemistry markers of mice injected intravenously with PBS or MΦ-NP(L&K) (80mg/kg)
		MΦ-NP(L&K)			PBS
	ALB	1.23365	1.12149	0.925234	1.03738	0.785047	1.17757
	ALP	1.09364	1.27425	1.16388	0.983278	0.832776	1.18395
	ALT	0.913043	0.815217	1.01087	1.20652	0.847826	0.945652
	AMY	0.999514	0.986401	0.958718	1.05925	0.984944	0.955804
	TBIL	1.03448	1.2931	1.03448	1.03448	0.931034	1.03448
	BUN	1.15385	1.09615	0.980769	0.980769	1.09615	0.923077
	CA	1.18182	1.21591	1.06818	1	0.772727	1.22727
	PHOS	0.954545	1.05682	1.15909	0.894886	1.23579	0.869318
	CRE	1.03636	0.818182	0.981818	0.818182	1.09091	1.09091
	GLU	1.04908	0.96319	0.730061	1.06749	1	0.932515
	NA+	1.02649	1.02649	1.00662	0.986755	1.00662	1.00662
	K+	1.05069	1.05069	0.857143	1.07834	0.843318	1.07834
	TP	1.125	1.05882	0.882353	0.992647	0.926471	1.08088
	GLOB	1.04348	1.04348	0.913043	1.17391	0.913043	0.913043
Figure 3a	Count of cells with various % of NF-kB nuclear translocation
	Healthy			PBS-treated			MΦ-NP			MΦ-NP(mel)			MΦ-NP(MJ)			MΦ-NP(L&K)
	Nuclear translcation (%)	Cell count		Nuclear translcation (%)	Cell count		Nuclear translcation (%)	Cell count		Nuclear translcation (%)	Cell count		Nuclear translcation (%)	Cell count		Nuclear translcation (%)	Cell count
	0	32		0	0		0	0		0	0		0	0		0	0
	2	37		2	0		2	0		2	0		2	0		2	0
	4	16		4	0		4	0		4	0		4	0		4	0
	6	9		6	0		6	0		6	0		6	0		6	1
	8	5		8	0		8	0		8	0		8	0		8	3
	10	1		10	0		10	0		10	0		10	0		10	11
	12	0		12	0		12	0		12	0		12	0		12	15
	14	0		14	0		14	0		14	0		14	0		14	4
	16	0		16	0		16	0		16	0		16	0		16	7
	18	0		18	0		18	0		18	0		18	0		18	7
	20	0		20	0		20	0		20	0		20	1		20	5
	22	0		22	0		22	0		22	0		22	1		22	5
	24	0		24	0		24	0		24	0		24	0		24	3
	26	0		26	0		26	0		26	0		26	0		26	7
	28	0		28	0		28	0		28	0		28	1		28	3
	30	0		30	0		30	0		30	0		30	3		30	4
	32	0		32	0		32	0		32	0		32	1		32	0
	34	0		34	0		34	0		34	0		34	5		34	6
	36	0		36	0		36	0		36	0		36	5		36	3
	38	0		38	0		38	1		38	0		38	6		38	2
	40	0		40	0		40	0		40	0		40	7		40	2
	42	0		42	0		42	1		42	0		42	9		42	2
	44	0		44	0		44	1		44	1		44	9		44	1
	46	0		46	0		46	1		46	0		46	7		46	2
	48	0		48	0		48	5		48	1		48	12		48	2
	50	0		50	1		50	17		50	3		50	4		50	2
	52	0		52	10		52	20		52	29		52	24		52	0
	54	0		54	8		54	25		54	18		54	17		54	1
	56	0		56	20		56	25		56	13		56	6		56	0
	58	0		58	11		58	14		58	19		58	3		58	0
	60	0		60	11		60	7		60	6		60	1		60	0
	62	0		62	12		62	5		62	6		62	2		62	1
	64	0		64	11		64	1		64	0		64	0		64	0
	66	0		66	6		66	3		66	0		66	0		66	0
	68	0		68	5		68	1		68	1		68	0		68	0
	70	0		70	1		70	0		70	0		70	1		70	0
	72	0		72	3		72	0		72	1		72	0		72	0
	74	0		74	0		74	0		74	0		74	0		74	0
	76	0		76	0		76	0		76	1		76	0		76	0
	78	0		78	0		78	0		78	0		78	0		78	0
	80	0		80	1		80	0		80	0		80	0		80	0
Figure 3b	Cytokine secretion from PLA2-stimulated, NP-treated macrophages
	IL-6 (pg/ml)	NP conc. (μg/ml)	MΦ-NP			MΦ-NP(mel)			MΦ-NP(MJ)			MΦ-NP(L&K)
		400	1181.13	1038.13	1022.13	916.038	975.467	928.8	658.491	594.133	587.467	349.057	318.133	232.8
		200	1221.7	1006.13	1062.13	1050.94	999.467	912.8	704.717	827.467	734.133	437.736	422.133	334.133
		100	1241.51	875.467	1043.47	1189.62	1091.47	1214.13	1014.15	839.467	902.133	455.66	536.8	456.8
		50	1266.98	987.467	1064.8	1211.32	1115.47	1163.47	1121.7	1074.13	1023.47	854.717	728.8	675.467
		25	1259.43	1144.8	1040.8	1210.38	1131.47	1334.13	1166.04	1312.8	1123.47	1060.38	891.467	766.133
		12.5	1274.53	1155.47	1171.47	1248.11	1166.13	1202.13	1320.75	1192.8	1331.47	1016.04	939.467	1114.13
		6.25	1283.02	1088.8	1203.47	1304.72	1315.47	1251.47	1309.43	1387.47	1160.8	1220.76	1236.8	1088.8
		3.125	1317.88	1150.13	1184.8	1290.96	1206.13	1240.8	1273.65	1110.13	1222.13	1311.17	1190.13	1211.47
		1.5625	1326.81	1139.53	1188.5	1300.15	1196.09	1245.62	1283.02	1099.13	1226.58	1320.16	1179.93	1215.7
	TNF-α (pg/ml)	NP conc. (μg/ml)	MΦ-NP			MΦ-NP(mel)			MΦ-NP(MJ)			MΦ-NP(L&K)
		400	212.625	237.5	212.5	265	300	262.5	110.312	105	132.5	47.8125	12.5	87.5
		200	246.25	200	237.5	240	280	262.5	133.75	150	125	46.25	77.5	97.5
		100	221.25	300	262.5	249.375	287.5	300	197.812	162.5	225	90	100	62.5
		50	241.562	325	262.5	296.25	287.5	225	204.062	212.5	250	118.125	187.5	112.5
		25	250.938	287.5	250	257.188	287.5	325	227.5	312.5	275	190	137.5	225
		12.5	250.938	262.5	262.5	243.125	262.5	325	238.438	275	250	222.812	225	275
		6.25	270	280	325	230.625	305	275	247.812	287.5	262.5	252.812	275	307.5
		3.125	322	270	275	286.806	312.5	312.5	263.194	312.5	312.5	255.938	300	345
		1.5625	284.25	270	320.5	306.038	293.525	298.75	282.663	293.525	298.75	275.478	280.9	331.9
	IL-1β (pg/ml)	NP conc. (μg/ml)	MΦ-NP			MΦ-NP(mel)			MΦ-NP(MJ)			MΦ-NP(L&K)
		400	230.833	272.5	264.167	230.833	202.5	259.167	105.833	114.167	89.1667	55.8333	84.1667	44.1667
		200	254.167	230.833	272.5	204.167	249.167	222.5	114.167	140.833	122.5	97.5	52.5	59.1667
		100	264.167	264.167	314.167	189.167	255.833	222.5	160.833	209.167	147.5	89.1667	89.1667	47.5
		50	239.167	272.5	264.167	247.5	272.5	197.5	217.5	197.5	239.167	139.167	72.5	89.1667
		25	247.5	247.5	297.5	255.833	297.5	247.5	209.167	252.5	225.833	117.5	64.1667	85.8333
		12.5	214.167	247.5	275.833	237.5	265.833	239.167	230.833	214.167	222.5	155.833	159.167	135.833
		6.25	239.167	247.5	297.5	205.833	289.167	305.833	254.167	222.5	274.167	222.5	180.833	180.833
		3.125	241.25	272.5	247.5	233.75	272.5	305.833	266.25	294.167	255.833	239.167	314.167	239.167
		1.5625	260.938	253.125	232.45	253.512	253.125	291.95	285.688	275.008	240.95	258.875	295.208	223.95
Figure 3c	Acinar cell viability after PLA2 stimulation and NP treatment
	NP conc. (μg/ml)	MΦ-NP			MΦ-NP(mel)			MΦ-NP(MJ)			MΦ-NP(L&K)
	400	40.6863	44.1788	42.5156	34.8039	47.5052	47.0894	77.9412	65.1767	58.1081	94.6078	97.4012	89.501
	200	36.7647	41.684	43.763	40.6863	37.7339	40.8524	67.1569	57.6923	63.0977	83.8235	85.9667	83.0561
	100	41.6667	43.763	46.8815	45.5882	43.763	42.7235	57.3529	46.4657	49.1684	74.0196	72.2453	73.0769
	50	43.6275	41.2682	41.4761	36.7647	38.5655	40.4366	48.5294	43.9709	45.842	55.3922	78.2744	69.7505
	25	39.7059	36.0707	40.2287	31.8627	31.4969	46.0499	43.6275	33.9917	41.8919	48.5294	47.921	52.2869
	12.5	30.8824	35.6549	41.8919	35.7843	44.1788	42.5156	43.6275	34.4075	37.3181	47.549	41.4761	40.8524
	6.25	39.7059	37.3181	39.3971	31.8627	35.6549	37.1102	41.6667	37.3181	38.9813	36.7647	32.7443	37.526
	3.125	32.8431	26.9608	40.6863	39.7059	29.902	25	36.7647	27.9412	46.5686	40.6863	29.902	38.7255
	1.5625	34.6147	29.1304	34.5	41.4088	28.101	23.5	38.4971	31.1206	40.5	42.3794	28.101	37.5
		Cell viability (% of healthy controls)
Figure 3d	Acinar cell population (%) in apoptosis and necrosis after PLA2 stimulation and NP treatment
	Apoptotic	PBS	MΦ-NP	MΦ-NP(mel)	MΦ-NP(MJ)	MΦ-NP(L&K)
		7.43	10.5	10.4	3.3	0.5
		5.59	6.4	5.9	3.8	0.2
		5.97	5	5.3	3.7	0.1
	Necrotic	PBS	MΦ-NP	MΦ-NP(mel)	MΦ-NP(MJ)	MΦ-NP(L&K)
		40.6	40.2	42.1	18.2	3.8
		41.1	43.7	40.1	22.1	7.3
		52.8	48.2	50.6	19.9	5.4
Figure 4b	Serum levels of PLA2 (U/l) in mouse model of mild acute pancreatitis, treated with NPs
	PLA2 (U/l)	Time (h)	MΦ-NP										MΦ-NP(mel)										MΦ-NP(MJ)										MΦ-NP(L&K)										PBS
		0	60.445	100.46	99.0304	46.1944	127.779	59.0051	122.922	144.739	149.629	139.793	45.2627	158.185	117.3	80.8339	15.5491	133.414	95.487	150.505	166.886	142.169	54.67	119.056	88.3743	135.835	198.966	181.486	116.019	167.505	116.593	85.862	144.225	137.04	31.0338	139.84	6.7193	229.485	158.392	154.844	138.796	150.041	53.4177	65.6383	33.0855	80.4293	163.104	112.311	124.793
		2	361.152	404.038	562.139	393.681	449.219	382.777	608.242	446.448	393.336	457.721	326.529	427.531	421.665	473.966	496.558	422.004	582.481	462.001	451.027	501.703	455.068	335.791	429.4	506.109	435.759	401.005	523.773	440.895	447.311	622.508	452.647	361.425	394.759	416.919	371.829	516.041	402.331	490.68	478.619	548.059	367.902	433.628	402.707	395.648	476.123	426.582	539.396
		4	445.17	389.782	354.171	374.462	454.028	393.143	523.996	451.574	543.022	418.688	389.86	388.214	380.667	378.837	408.211	383.914	557.877	461.666	385.81	533.364	412.841	374.907	360.279	408.854	307.567	332.596	402.154	414.814	353.777	431.355	262.955	308.281	239.318	350.432	295.277	286.242	339.21	348.433	313.748	330.327	422.972	481.448	433.791	380.49	443.937	351.956	560.786
		8	388.245	343.173	352.332	411.593	378.41	395.5	435.678	528.466	382.277	464.741	411.318	328.701	409.938	379.793	369.019	283.325	475.245	517.477	452.687	481.443	287.857	351.101	315.297	364.102	320.883	283.544	416.541	386.054	357.859	336.296	174.521	225.774	200.065	255.351	148.46	133.042	267.7	317.27	233.052	292.672	407.15	326.697	473.382	393.175	362.222	378.492	526.928
		24	376.257	353.75	265.963	268.613	375.352	340.987	396.217	493.093	427.111	455.7	352.818	323.553	403.348	385.525	353.652	277.939	429.939	469.915	440.072	489.581	279.722	298.452	343.87	276.974	295.756	258.743	320.955	298.853	318.614	337.875	153.032	201.115	154.668	243.579	140.474	170.859	191.168	266.716	208.421	212.329	363.126	319.879	379.565	279.689	293.084	340.762	457.156
Figure 4c	Serum levels of cytokines in mouse model of mild acute pancreatitis, treated with NPs
	IL-6 (pg/ml)	Time (h)	MΦ-NP										MΦ-NP(mel)										MΦ-NP(MJ)										MΦ-NP(L&K)										PBS
		0	23.2258	87.0968	27.0968	44.5161	64.2857	98.5714	77.1429	1.42857	112.857	-18.5714	63.871	23.2258	44.5161	15.4839	50	32.8571	35.7143	34.2857	14.2857	21.4286	40.6452	17.4194	27.0968	13.5484	102.857	108.571	94.2857	35.7143	10	32.8571	21.2903	17.4194	56.129	9.67742	7.14286	21.4286	25.7143	55.7143	105.714	62.8571	19.3548	27.0968	40.6452	21.2903	121.429	87.1429	88.5714
		2	259.355	187.742	123.871	363.871	57.1429	35.7143	351.429	261.429	367.143	161.429	185.806	201.29	174.194	249.677	240	301.429	178.571	238.571	260	248.571	274.839	276.774	170.323	249.677	207.143	250	205.714	114.286	141.429	238.571	166.452	240	305.806	170.323	304.286	200	275.714	257.143	61.4286	155.714	236.129	238.065	203.226	311.613	120	328.571	128.571
		4	658.065	683.226	712.258	671.613	690	795.714	954.286	928.571	704.286	855.714	710.323	704.516	617.419	731.613	770	832.857	892.857	618.571	821.429	757.143	638.71	667.742	795.484	609.677	790	628.571	870	838.571	695.714	538.571	520.645	476.129	541.935	499.355	550	395.714	500	521.429	777.143	437.143	721.935	731.613	667.742	1004.52	687.143	894.286	597.143
		8	425.806	394.839	255.484	270.968	347.143	318.571	254.286	268.571	300	242.857	294.194	292.258	292.258	352.258	430	312.857	262.857	268.571	190	220	361.935	270.968	371.613	230.323	380	328.571	340	291.429	205.714	162.857	226.452	253.548	201.29	261.29	347.143	137.143	261.429	244.286	197.143	251.429	497.419	377.419	334.839	323.226	428.571	402.857	474.286
		24	34.8387	56.129	9.67742	34.8387	133.941	172.765	201	111	128.647	130.412	30.9677	50.3226	9.67742	15.4839	118.059	197.471	75.7059	102.177	79.2353	95.1176	19.3548	27.0968	25.1613	25.1613	123.353	169.235	153.353	165.706	79.2353	82.7647	23.2258	40.6452	30.9677	11.6129	89.8235	88.0588	135.706	223.941	114.529	77.4706	25.1613	11.6129	19.3548	27.0968	95.1176	162.177	68.6471
Figure 4d	Serum levels of cytokines in mouse model of mild acute pancreatitis, treated with NPs
	TNF-α (pg/ml)	Time (h)	MΦ-NP										MΦ-NP(mel)										MΦ-NP(MJ)										MΦ-NP(L&K)										PBS
		0	27.2727	10.9091	60	16.3636	44.2	34.2	42.2	20.2	44.2	2.2	21.8182	65.4545	38.1818	27.2727	98.2	36.2	38.2	14.2	56.2	30.2	43.6364	21.8182	54.5455	21.8182	96.2	80.2	40.2	20.2	8.2	38.2	21.8182	38.1818	81.8182	27.2727	62.2	24.2	8.2	24.2	44.2	14.2	21.8182	60	60	32.7273	54.2	22.2	32.2
		2	87.2727	163.636	109.091	109.091	172.2	172.2	158.2	112.2	132.2	102.2	103.636	136.364	158.182	103.636	150.2	198.2	196.2	122.2	142.2	106.2	109.091	114.545	136.364	98.1818	126.2	164.2	142.2	136.2	154.2	146.2	152.727	103.636	87.2727	120	136.2	120.2	146.2	132.2	172.2	188.2	109.091	120	158.182	92.7273	130.2	150.2	116.2
		4	185.455	136.364	163.636	141.818	138.2	150.2	166.2	150.2	144.2	122.2	141.818	152.727	147.273	174.545	176.2	146.2	120.2	182.2	188.2	168.2	136.364	152.727	130.909	130.909	124.2	172.2	136.2	114.2	162.2	160.2	109.091	98.1818	81.8182	114.545	108.2	96.2	72.2	88.2	68.2	118.2	190.909	180	141.818	152.727	184.2	152.2	168.2
		8	125.455	87.2727	92.7273	76.3636	84.2	88.2	120.2	122.2	114.2	94.2	120	87.2727	98.1818	76.3636	86.2	106.2	134.2	118.2	104.2	112.2	136.364	81.8182	114.545	54.5455	98.2	56.2	108.2	136.2	138.2	82.2	87.2727	54.5455	38.1818	60	82.2	50.2	62.2	42.2	34.2	36.2	109.091	130.909	98.1818	103.636	98.2	130.2	150.2
		24	27.2727	49.0909	27.2727	49.0909	66.5	40.25	30.25	53.1667	37.75	15.6667	32.7273	38.1818	60	70.9091	10.25	18.1667	46.0833	38.1667	27.75	29.8333	49.0909	10.9091	76.3636	21.8182	36.0833	38.1667	48.5833	49	24	26.5	21.8182	16.3636	54.5455	21.8182	10.25	14.8333	29.8333	31.9167	24.8333	18.5833	43.6364	49.0909	76.3636	38.1818	37.75	59	75.25
Figure 4e	Serum levels of cytokines in mouse model of mild acute pancreatitis, treated with NPs
	IL-1β (pg/ml)	Time (h)	MΦ-NP										MΦ-NP(mel)										MΦ-NP(MJ)										MΦ-NP(L&K)										PBS
		0	75	15	90	30	101.667	61.6667	11.6667	18.3333	41.6667	45	90	75	30	30	85	35	21.6667	81.6667	41.6667	51.6667	75	45	45	120	65	35	15	21.6667	48.3333	78.3333	75	135	30	15	71.6667	61.6667	55	38.3333	18.3333	65	60	45	75	105	35	55	78.3333
		2	195	270	180	255	148.333	181.667	171.667	148.333	211.667	181.667	180	210	405	120	138.333	235	181.667	115	198.333	178.333	150	165	360	225	178.333	125	141.667	271.667	225	148.333	285	270	165	150	205	151.667	191.667	148.333	195	225	315	180	285	135	241.667	125	201.667
		4	405	375	390	315	455	421.667	341.667	405	381.667	458.333	270	480	360	420	361.667	398.333	455	495	361.667	405	240	270	330	375	375	331.667	298.333	375	301.667	275	195	255	225	150	271.667	228.333	185	191.667	151.667	158.333	360	390	495	480	498.333	451.667	368.333
		8	150	225	210	285	335	341.667	265	251.667	215	268.333	240	225	165	255	225	198.333	318.333	251.667	231.667	241.667	180	210	240	195	258.333	198.333	251.667	218.333	201.667	248.333	195	90	195	75	155	175	98.3333	111.667	118.333	135	390	195	135	240	338.333	268.333	285
		24	60	45	135	90	56.625	146.625	124.125	79.125	142.875	52.875	60	90	105	15	71.625	75.375	101.625	94.125	67.875	120.375	105	90	30	60	82.875	71.625	60.375	67.875	124.125	67.875	105	60	135	45	26.625	26.625	34.125	86.625	75.375	86.625	60	90	150	90	154.125	82.875	120.375
Figure 4g	Edema scores of pancreas sections in mouse model of mild acute pancreatitis, treated with NPs
	MΦ-NP	MΦ-NP(mel)	MΦ-NP(MJ)	MΦ-NP(L&K)	PBS	Healthy
	2	2	1.5	0.5	1.5	0
	1.5	2	1	0	3	0
	3.5	2.5	1.5	0	2	0
	2	2.5	2	0	2.5	0
	2	1.5	1.5	0	3.5	0
	2.5	2	2	0	1.5	0
	1.5	1.5	1.5	0	2
	3	2	1	0	3.5
	2.5	3	2	0	2.5
	1.5	3.5	2	0	3.5
Figure 4h	Density of necrotic acinar cells in pancreas sections in mouse model of mild acute pancreatitis, treated with NPs
	MΦ-NP	MΦ-NP(mel)	MΦ-NP(MJ)	MΦ-NP(L&K)	PBS	Healthy
	1235.75	853.258	389.851	132.402	1096	80.9124
	867.969	934.17	419.273	22.067	831.191	102.979
	1243.11	838.547	448.696	29.4227	875.325	29.4227
	1059.22	757.634	581.098	44.134	831.191	29.4227
	867.969	1338.73	559.031	220.67	1382.87	51.4897
	934.17	845.902	433.985	29.4227	1566.76	66.201
	1441.71	897.392	331.005	51.4897	448.696
	919.459	823.835	242.737	95.6237	838.547
	890.036	853.258	353.072	44.134	1375.51
	1191.62	875.325	360.428	198.603	934.17
	Density of necrotic acinar cells (count / mm^2) = Count of necrotic cells / area of tissue
Figure 4i	PLA2 (U/gram tissue) in pancreas in mouse model of mild acute pancreatitis, treated with NPs
	MΦ-NP	MΦ-NP(mel)	MΦ-NP(MJ)	MΦ-NP(L&K)	PBS	Healthy
	56.4063	57.8623	65.6722	74.5275	51.1913	75.6664
	59.1459	61.2373	64.8715	84.2616	52.031	90.2422
	63.8483	57.6519	64.3612	75.8805	53.1758	104.252
	60.205	58.7907	68.9076	77.9889	55.237	91.4735
	58.458	60.6317	82.3671	80.8809	64.1538	75.931
	61.4088	64.7041	69.1717	91.9289	49.3697	91.3259
	80.6612	60.8717	59.92	81.4745	55.2486
	41.5239	43.8896	77.1348	75.7922	61.8476
	57.8553	69.3966	65.2449	85.2861	48.021
	75.1941	65.1551	56.472	75.1162	53.4799
Figure 4j	CD45+ cell infiltration in pancreas sections in mouse model of mild acute pancreatitis, treated with NPs
	MΦ-NP	MΦ-NP(mel)	MΦ-NP(MJ)	MΦ-NP(L&K)	PBS	Healthy
	200	242.308	234.615	42.3077	261.538	7.69231
	423.077	284.615	184.615	96.1538	423.077	7.69231
	300	161.538	396.154	196.154	207.692	3.84615
	284.615	153.846	323.077	42.3077	223.077	3.84615
	403.846	380.769	61.5385	276.923	446.154	11.5385
	450	334.615	165.385	138.462	388.462	57.6923
	211.538	288.462	207.692	119.231	142.308
	273.077	146.154	300	53.8462	146.154
	153.846	261.538	161.538	96.1538	330.769
	123.077	515.385	288.462	76.9231	300
Figure 5b	Survival record of mouse model of severe acute pancreatitis, treated with NPs
	Time (d)	MΦ-NP	MΦ-NP(mel)	MΦ-NP(MJ)	MΦ-NP(L&K)	PBS
	3	1
	3		1
	3		1
	4	1
	4		1
	4					1
	4					1
	4	1
	4	1
	4		1
	4			1
	4			1
	4					1
	4	1
	4		1
	4	1
	4	1
	4		1
	4		1
	4					1
	4			1		1
	4	1
	4		1
	4					1
	4			1
	4			1
	4				1
	4	1
	4	1
	4		1
	4			1
	4			1
	4				1
	4				1
	4		1
	5				1
	5			1
	10			0
	10			0
	10				0
	10				0
	10				0
	10				0
	10				0
	10				0
Figure 5c	Serum levels of PLA2 (U/l) in mouse model of severe acute pancreatitis, treated with NPs
	PLA2 (U/l)	Time (h)	MΦ-NP										MΦ-NP(mel)										MΦ-NP(MJ)										MΦ-NP(L&K)										PBS
		0	168.017	210.107	141.331	122.899	142.633	68.7055	19.4785	143.75	133.285	125.583	168.017	210.107	141.331	122.899	142.633	68.7055	19.4785	143.75	135.253	125.385	168.017	210.107	141.331	122.899	142.633	68.7055	19.4785	143.75	138.531	134.458	168.017	210.107	141.331	122.899	142.633	68.7055	19.4785	143.75	148.254	108.263	74.9896	72.0867	48.5646	109.936	57.2838	72.9505	69.9838
		24	330.207	338.061	300.106	254.137	223.811	270.832	627.511	262.731	305.125	345.11	437.157	255.827	147.547	138.396	286.944	491.715	7.63926	104.34	248.531	218.45	359.645	226.898	246.857	406.879	276.344	182.997	307.607	107.046	275.384	254.139	469.791	124.694	352.271	223.887	121.09	263.953	524.342	575.334	340.341	300.249	15.0857	82.5181	53.2637	897.421	28.4648	187.738	569.535
		48	1008.81	1597.39	1855.91	1262.37	886.206	1346.66	1393.64	940.395	1185.59	1365.39	1219.31	1262.18	1524.36	1238.82	1102.08	1099.43	854.944	1342.68	1310.38	1172.46	980.469	638.504	778.016	621.361	833.881	769.398	678.518	985.822	850.852	882.534	289.673	325.885	585.521	614.26	444.206	311.183	707.006	730.953	480.255	515.26	1547.32	1064	986.179	2372.06	1109.05	623.498	1305.66
		72	1593.6	1133.2	1712.16	1021.61	878.931	1022.77	1795.42	916.288	1209.34	1301.45	1612.85	1015.88	1768.65	1024.33	1380.6	1237.92	1022.79	1255.56	1359.25	1183.59	805.124	686.704	865.835	660	1007.23	634.593	783.764	714.65	850.385	750.284	402.172	358.089	376.185	681.367	628.715	426.824	358.461	575.094	450.249	480.584	1300.89	1243.79	1774.26	1114.93	1004.55	828.659	1272.34
Figure 5d	Serum levels of cytokines in mouse model of severe acute pancreatitis, treated with NPs
	IL-6 (pg/ml)	Time (h)	MΦ-NP										MΦ-NP(mel)										MΦ-NP(MJ)										MΦ-NP(L&K)										PBS
		0	128.56	160.12	8.03	62.56	104.17	104.17	95.83	95.83	98.9033	90.3	128.56	160.12	8.03	62.56	104.17	104.17	95.83	95.83	98.9033	90.3	128.56	160.12	8.03	62.56	104.17	104.17	95.83	95.83	98.9033	90.3	128.56	160.12	8.03	62.56	104.17	104.17	95.83	95.83	98.9033	90.3	181.5	89.8333	34.8333	53.1667	16.5	71.5	135.667
		24	197.43	323.69	392.56	332.3	345.83	545.83	262.5	287.5	304.56	407.987	412.64	360.99	234.73	214.64	354.17	179.17	212.5	312.5	336.12	249.327	699.6	323.69	272.03	160.12	612.5	345.83	329.17	187.5	431.773	372.817	521.69	392.56	154.38	188.82	420.83	304.17	345.83	320.83	356.21	304.607	529.833	456.5	438.167	236.5	126.5	621.5	493.167
		48	567.6	782.82	759.86	722.56	779.17	612.5	704.17	595.83	703.427	704.743	711.08	768.47	633.6	665.17	645.83	545.83	820.83	537.5	704.383	618.943	424.12	932.03	501.6	455.69	912.5	679.17	645.83	562.5	619.25	682.453	943.51	432.73	251.95	122.82	804.17	329.17	429.17	537.5	542.73	418.72	731.5	548.167	878.167	933.167	529.833	419.833	639.833
		72	507.34	685.25	705.34	736.9	904.17	720.83	445.83	479.17	632.643	787.3	647.95	673.77	584.82	599.17	562.5	662.5	895.83	387.5	635.513	608.057	495.86	690.99	449.95	383.95	529.17	570.83	429.17	437.5	545.6	494.65	415.51	206.03	188.82	111.34	237.5	237.5	229.17	154.17	270.12	195.447	658.167	841.5	768.167	658.167	841.5	548.167	749.833
Figure 5e	Serum levels of cytokines in mouse model of severe acute pancreatitis, treated with NPs
	TNF-α (pg/ml)	Time (h)	MΦ-NP										MΦ-NP(mel)										MΦ-NP(MJ)										MΦ-NP(L&K)										PBS
		0	28.8	76.8	105.6	81.6	73.85	69.23	50.77	50.77	70.4	74.8933	28.8	76.8	105.6	81.6	73.85	69.23	50.77	50.77	70.4	74.8933	28.8	76.8	105.6	81.6	73.85	69.23	50.77	50.77	70.4	74.8933	28.8	76.8	105.6	81.6	73.85	69.23	50.77	50.77	70.4	102.56	102.16	33.96	82.66	102.96	33.96	71.5	68.06
		24	508.8	456	412.8	278.4	378.46	341.54	489.23	350.77	459.2	332.8	480	446.4	456	528	387.69	387.69	267.69	332.31	460.8	434.46	715.2	566.4	273.6	345.6	341.54	443.08	378.46	332.31	518.4	376.74	532.8	504	460.8	432	341.54	443.08	240	286.15	499.2	300.96	538.56	538.56	657.36	360.36	439.56	621.5	338.56
		48	734.4	772.8	379.2	441.6	498.46	544.62	461.54	369.23	628.8	494.893	710.4	662.4	552	432	461.54	581.54	350.77	323.08	641.6	491.693	619.2	451.2	350.4	484.8	350.77	470.77	341.54	341.54	473.6	435.447	350.4	177.6	148.8	62.4	240	406.15	193.85	193.85	225.6	337.56	459.36	380.16	756.36	716.76	479.16	419.833	419.76
		72	576	504	374.4	336	369.23	415.38	406.15	387.69	484.8	373.537	528	609.6	513.6	436.8	443.08	600	378.46	323.08	550.4	493.293	423.2	446.4	283.2	320.8	230.77	433.85	304.62	267.69	417.6	295.14	331.2	148.8	187.2	81.6	184.62	304.62	166.15	147.69	222.4	558.36	360.36	657.36	479.16	459.36	558.36	548.167	508.86
Figure 5f	Serum levels of cytokines in mouse model of severe acute pancreatitis, treated with NPs
	IL-1β (pg/ml)	Time (h)	MΦ-NP										MΦ-NP(mel)										MΦ-NP(MJ)										MΦ-NP(L&K)										PBS
		0	42.9	141.9	75.9	108.9	77.33	77.33	64	64	86.9	87.8533	42.9	141.9	75.9	108.9	77.33	77.33	64	64	86.9	87.8533	42.9	141.9	75.9	108.9	77.33	77.33	64	64	86.9	87.8533	42.9	141.9	75.9	108.9	77.33	77.33	64	64	86.9	87.8533	88.275	80.025	55.275	47.025	114.025	114.025	84.15
		24	356.4	108.9	59.4	108.9	196.53	145.2	101.2	189.2	174.9	150.21	191.4	125.4	290.4	108.9	277.2	379.87	269.87	247.87	202.4	255.323	224.4	273.9	108.9	323.4	115.87	152.53	313.87	174.53	202.4	197.267	158.4	306.9	174.9	108.9	145.2	93.87	284.53	93.87	213.4	115.99	193.05	110.55	209.55	127.05	209.55	94.05	148.2
		48	537.9	554.4	438.9	389.4	387.2	460.53	306.53	445.87	510.4	412.377	620.4	455.4	570.9	372.9	460.53	328.53	335.87	555.87	548.9	387.32	455.4	257.4	290.4	554.4	218.53	277.2	438.53	299.2	334.4	350.043	290.4	257.4	224.4	92.4	255.2	225.87	299.2	225.87	257.4	191.157	457.05	424.05	622.05	292.05	589.05	440.55	440.55
		72	537.9	537.9	603.9	273.9	416.53	497.2	350.53	262.53	559.9	395.877	438.9	488.4	570.9	405.9	291.87	431.2	357.87	482.53	499.4	376.323	719.4	141.9	257.4	273.9	203.87	357.87	284.53	343.2	372.9	278.547	125.4	92.4	257.4	224.4	240.53	159.87	174.53	218.53	158.4	208.267	358.05	572.55	556.05	671.55	407.55	242.55	465.3
Figure 5h	Edema scores of pancreas sections in mouse model of severe acute pancreatitis, treated with NPs
	MΦ-NP	MΦ-NP(mel)	MΦ-NP(MJ)	MΦ-NP(L&K)	PBS	Healthy
	3.5	4	3	1.5	4	0
	4	4	3	1.5	3.5	0
	4	2.5	3.5	1.5	3.5	0.5
	4	4	4	3	2.5	0
	3.5	4	2.5	1.5	2.5	0
	3.5	3.5	4	0	4	0
	3	3	2.5	1.5	4
	4	3	4	0.5	3
	3.5	3	2.5	0.5	3
	3	3	2.5	2.5	2.5
Figure 5i	Density of necrotic acinar cells in pancreas sections in mouse model of severe acute pancreatitis, treated with NPs
	MΦ-NP	MΦ-NP(mel)	MΦ-NP(MJ)	MΦ-NP(L&K)	PBS	Healthy
	1441.71	1375.51	1338.73	198.603	1434.36	0
	1735.94	1603.54	1081.28	294.227	934.17	0
	1147.48	1272.53	1390.22	147.113	934.17	7.35567
	1213.69	1507.91	1522.62	360.428	1132.77	22.067
	1125.42	1529.98	1456.42	139.758	963.593	44.134
	1566.76	1559.4	897.392	66.201	1949.25	22.067
	1051.86	1647.67	1066.57	139.758	1721.23
	1691.8	1566.76	1397.58	44.134	1324.02
	1059.22	1184.26	941.526	73.5567	1029.79
	912.103	985.66	1927.19	272.16	1154.84
	Density of necrotic acinar cells (count / mm^2) = Count of necrotic cells / area of tissue
Figure 5j	Hemorrhagic area (%) in pancreas sections in mouse model of severe acute pancreatitis, treated with NPs
	MΦ-NP	MΦ-NP(mel)	MΦ-NP(MJ)	MΦ-NP(L&K)	PBS	Healthy
	2.95709	17.2072	4.6293	0	22.6019	0
	1.13044	5.25848	2.54857	0	24.1209	0
	14.722	19.5649	7.70767	0	7.3202	0
	15.3953	5.05431	14.1072	2.04702	7.15949	0
	19.248	19.1911	7.9493	0.291224	21.8577	0
	10.696	1.24286	6.05893	0	0.564635	0
	1.46132	4.7264	8.48665	0	0.167753
	5.08999	0.322846	12.0205	0.958367	3.38979
	8.9851	11.5847	9.40593	0	10.6408
	1.77464	6.42269	1.36929	0.302245	4.90204
	Hemorrhagic area (%) = Hemorrhagic area / Total tissue area in one histology image
Figure 5k	CD45+ cell infiltration in pancreas sections in mouse model of mild acute pancreatitis, treated with NPs
	MΦ-NP	MΦ-NP(mel)	MΦ-NP(MJ)	MΦ-NP(L&K)	PBS	Healthy
	300	626.923	619.231	273.077	592.308	11.3846
	611.538	476.923	415.385	211.538	569.231	15.5356
	673.077	546.154	584.615	157.692	446.154	3.69231
	319.231	307.692	323.077	92.3077	388.462	44.1313
	269.231	573.077	484.615	392.308	526.923	19.0769
	680.769	334.615	319.231	292.308	415.385	75.3846
	750	596.154	284.615	503.846	701.952
	403.846	723.077	496.154	246.154	580.582
	538.462	453.846	353.846	173.077	624.512
	269.231	292.308	323.077	115.385	481.242
Relevant data in supplementary figures are deposited below
Supp. Fig.2	Panel a										Panel b			Panel c
	MJ-33 characteristic peaks										MJ-33 standard curve			Loading quantification
	0.1mg/ml	m/z	Abundance	0.01mg/ml	m/z	Abundance	Methanol	m/z	Abundance		MJ-33 (mg/ml)	Abundance		MΦ-NP(MJ)	MΦ-NP(L&K)
		484.936	0.000283		484.936	3.11e-05		480.957	0.0031		0.1	1		9.33446	9.22672
		485.15	0.00074		485.15	0.000397		487.149	0.000909		0.03	0.349929		9.67074	9.86943
		485.888	0.000257		485.888	0.000143		487.172	0.00156		0.001	0.044758		9.06936	9.00946
		486	0.000304		486	4.01e-05		487.212	0.000767		0.0003	0.01477
		487.065	0.000234		487.065	0.000271		489.168	0.00165		0	0.000929
		487.184	0.002829		487.184	0.000922		489.221	0.00081
		487.232	0.000225		487.232	6.56e-06		491.178	0.000929
		487.966	0.000903		487.966	0.000438		491.628	0.000775
		488.013	0.000278		488.013	0.00015		493.176	0.000711
		488.11	0.000258		488.11	2.04e-05		493.217	0.001633
		488.962	0.007667		488.962	0.000936		495.162	0.001094
		488.999	0.000382		488.999	0.000181		496.24	0.00082
		489.039	0.000873		489.039	0.00028		497.144	0.000754
		489.171	0.001133		489.171	0.000495
		489.204	0.001742		489.204	0.000593
		489.964	0.000725		489.964	0.000218
		490.91	0.00024		490.91	0.000272
		491.163	0.000927		491.163	0.000346
		491.275	1		491.275	0.044758
		491.472	0.032625		491.472	0.005387
		491.534	0.017905		491.534	0.003221
		491.575	0.010536		491.575	0.002194
		491.611	0.005731		491.611	0.00095
		491.637	0.009131		491.637	0.001629
		491.676	0.009353		491.676	0.00194
		491.704	0.000422		491.704	0.000318
		491.731	0.009555		491.731	0.001706
		491.758	0.001322		491.758	0.00047
		491.793	0.006113		491.793	0.001013
		491.818	0.003686		491.818	0.000641
		491.861	0.006767		491.861	0.001386
		491.914	0.008051		491.914	0.001333
		491.966	0.006205		491.966	0.001098
		492.016	0.005389		492.016	0.00109
		492.055	0.004204		492.055	0.000698
		492.088	0.001579		492.088	0.000543
		492.124	0.005455		492.124	0.002216
		492.18	0.005581		492.18	0.000925
		492.279	0.238789		492.279	0.013312
		492.361	0.001495		492.361	0.000543
		492.407	0.001842		492.407	0.000673
		492.429	0.006825		492.429	0.00121
		492.48	0.011751		492.48	0.002455
		492.523	0.00567		492.523	0.00094
		492.559	0.007745		492.559	0.001377
		492.604	0.005371		492.604	0.001086
		492.642	0.00388		492.642	0.001182
		492.681	0.005857		492.681	0.001035
		492.721	0.002646		492.721	0.000502
		492.756	0.001507		492.756	0.000589
		492.791	0.005002		492.791	0.000879
		492.837	0.001203		492.837	0.00042
		492.872	0.002371		492.872	0.000805
		492.908	0.003409		492.908	0.001097
		492.953	0.004117		492.953	0.000817
		493.004	0.003828		493.004	0.001169
		493.056	0.003818		493.056	0.001221
		493.103	0.002929		493.103	0.001149
		493.14	0.00117		493.14	0.000505
		493.178	0.00282		493.178	0.000919
		493.281	0.043461		493.281	0.009257
		493.341	0.001748		493.341	0.000649
		493.382	0.003494		493.382	0.001123
		493.421	0.005538		493.421	0.001122
		493.468	0.005576		493.468	0.000924
		493.515	0.001547		493.515	0.000534
		493.551	0.001493		493.551	0.000542
		493.591	0.001514		493.591	0.000591
		493.614	0.001475		493.614	0.000512
		493.642	0.000479		493.642	0.000114
		493.667	0.001606		493.667	0.000614
		493.706	0.001998		493.706	0.00067
		493.748	0.001906		493.748	0.000717
		493.799	0.001634		493.799	0.000621
		493.851	0.00133		493.851	0.000468
		493.896	0.001347		493.896	0.000481
		493.965	0.000796		493.965	0.000411
		493.99	0.001081		493.99	0.000393
		494.025	0.000224		494.025	6.38e-06
		494.054	0.001984		494.054	0.000708
		494.103	0.00024		494.103	0.000138
		494.133	0.001158		494.133	0.000401
		494.171	0.001374		494.171	0.000556
		494.284	0.006873		494.284	0.001219
		494.33	0.000234		494.33	1.03e-05
		494.357	0.000872		494.357	0.00043
		494.396	0.001117		494.396	0.000404
		494.433	0.000743		494.433	0.000226
		494.473	0.000454		494.473	0.000326
		494.534	0.000746		494.534	0.000291
		494.569	0.000548		494.569	0.000143
		494.641	0.000222		494.641	0.000268
		494.774	0.000248		494.774	0.000141
		494.811	0.001231		494.811	0.000432
		494.948	0.000555		494.948	0.000351
		494.975	0.001534		494.975	0.00053
		495.058	0.000224		495.058	6.08e-06
		495.084	0.000225		495.084	0.000268
		495.148	0.000282		495.148	0.000151
		495.184	0.001209		495.184	0.000422
		495.293	0.001026		495.293	0.000469
		495.447	0.0003		495.447	0.000156
		495.835	0.00026		495.835	0.00026
		496.046	0.000221		496.046	0.000221
		496.965	0.001042		496.965	0.001042
		497.119	0.000223		497.119	0.000223
		497.165	0.000781		497.165	0.000781
Supp. Fig.3	Melittin-induced hemolysis
	melittin (μg/ml)	hemolysis (%)
	0.5	0.338321	0.536372	0.703285
	1	3.47774	5.5427	4.90766
	2	17.2799	18.5646	19.9091
	4	89.267	84.2932	84.5235
	8	98.1631	102.433	98.1485
	16	103.261	97.5312	98.2874
Supp. Fig.5	NP Dose escalation study in mouse model of mild acute pancreatitis
	Panel b--Serum PLA2(U/l)				Panel c--Serum IL-6 (pg/ml)				Panel d--Serum TNF-α (pg/ml)				Panel e--Serum IL-1β (pg/ml)
	0mg/kg	10mg/kg	40mg/kg		0mg/kg	10mg/kg	40mg/kg		0mg/kg	10mg/kg	40mg/kg		0mg/kg	10mg/kg	40mg/kg
	492.778	398.025	262.955		721.935	717.143	520.645		190.909	161.947	109.091		360	351.667	195
	490.584	451.995	308.281		731.613	756.19	476.129		180	161.947	98.1818		390	218.333	255
	244.05	258.105	239.318		667.742	823.81	541.935		141.818	71.6814	81.8182		495	468.333	225
	400.218	418.242	350.432		1004.52	656.19	499.355		152.727	146.018	114.545		480	268.333	150
	451.906	247.806	295.277		687.143	739.048	550		184.2	161.947	108.2		498.333	301.667	271.667
	374.228	348.589	286.242		894.286	737.143	395.714		152.2	165.833	96.2		451.667	284	228.333
Supp. Fig.14	Diet dose escalation study in mouse model of severe acute pancreatitis
	Time (h)	No feed	Feed 1D	Feed 2D	Feed 3D
	3				1
	4				1
	4				1
	4			1
	4				1
	4			1
	5			1
	5			1
	10		0
	10		0
	10		0
	10		0
	10	0
	10	0
	10	0
	10	0
Supp. Fig.15	NP Dose escalation study in mouse model of severe acute pancreatitis
	Panel b--Serum PLA2(U/l)				Panel c--Serum IL-6 (pg/ml)				Panel d--Serum TNF-α (pg/ml)				Panel e--Serum IL-1β (pg/ml)
	0mg/kg	40mg/kg	80mg/kg		0mg/kg	40mg/kg	80mg/kg		0mg/kg	40mg/kg	80mg/kg		0mg/kg	40mg/kg	80mg/kg
	1178.36	732.476	402.172		658.167	522.42	415.51		558.36	330.68	331.2		356.589	264	125.4
	801.284	691.59	358.089		841.5	585.34	206.03		360.36	275.88	148.8		247.915	182.5	92.4
	1054.07	904.253	376.185		768.167	410.72	188.82		657.36	249.48	187.2		542.887	214.5	257.4
	1013.79	477.601	681.367		658.167	714.26	111.34		479.16	449.48	81.6		341.064	366	224.4
	868.346	628.887	628.715		841.5	697.49	237.5		459.36	487.08	184.62		403.164	429	240.53
	828.659	833.246	426.824		548.167	683.33	237.5		558.36	583.36	304.62		242.55	280.5	159.87
[truncated: 3 more columns]
